# Supplementary material for: Confronting complexity and supporting transformation through health systems mapping: a case study
Source: BMC Health Serv Res. 2021 Oct 23;21:1146. doi: 10.1186/s12913-021-07168-8 (PMC8540206; doi:10.1186/s12913-021-07168-8)
Supplement: Supplementary file 3 — Additional file 3. [file 12913_2021_7168_MOESM3_ESM.xlsx]

## Sheet: Inventory Program & Services
Provider	Program/Service	Eligibility Criteria	Fees	Elements of Care	Source Reference	Services Offered Through Community Support Services *
Alzheimer Society	Memory Screening	Open access	No Fees	Pre-Diagnosis and Primary Prevention, Maintenance and Secondary Prevention, Long-Term Care	Supporting Documents for Middlesex London Ontario Health Team	Yes
	Dementia Education	Dementia	No Fees	Maintenance and Secondary Prevention, Long-Term Care, Psychosocial Support	Supporting Documents for Middlesex London Ontario Health Team	Yes
	Caregiver Support and Education	Dementia	No Fees	Maintenance and Secondary Prevention, Long-Term Care, Psychosocial Support	Supporting Documents for Middlesex London Ontario Health Team	Yes
	Powerful Tools for Caregivers	Dementia	No Fees	Maintenance and Secondary Prevention, Long-Term Care, Psychosocial Support	Program-Guide-Winter_Spring-2020_ONLINE.pdf (alzheimerlondon.ca)	Yes
	Safety Programs (Wandering Support)	Dementia	No Fees	Maintenance and Secondary Prevention, Long-Term Care, Psychosocial Support	Supporting Documents for Middlesex London Ontario Health Team	Yes
	1:1 Social Work Counseling	Dementia	No Fees	Maintenance and Secondary Prevention, Long-Term Care, Psychosocial Support	Supporting Documents for Middlesex London Ontario Health Team	Yes
	Social Recreation Programs	Dementia	No Fees	Maintenance and Secondary Prevention, Long-Term Care, Psychosocial Support	Supporting Documents for Middlesex London Ontario Health Team	Yes
	In-Home Recreation Program	Dementia	No Fees	Maintenance and Secondary Prevention, Long-Term Care, Psychosocial Support	Supporting Documents for Middlesex London Ontario Health Team	Yes
	Behavioural Support	Dementia	No Fees	Maintenance and Secondary Prevention, Long-Term Care, Psychosocial Support	Supporting Documents for Middlesex London Ontario Health Team	Yes
Best Care	Integrated Chronic Disease Management COPD: Case Management, Skills Management, Medication review and optimization, Smoking Cessation, Self-Management, Advance care planning.	Suspected or diagnosed COPD or Heart Failure and physician is part of the Best Care program	No Fees	Maintenance and Secondary Prevention, Exacerbation Management, Psychosocial Support	https://www.argi.on.ca/	No
	Integrated Chronic Disease Management Heart Failure: Case Management, Skills Management, Medication review and optimization, Smoking Cessation, Self-Management, Advance care planning.	Suspected or diagnosed COPD or Heart Failure and physician is part of the Best Care program	No Fees	Maintenance and Secondary Prevention, Exacerbation Management, Psychosocial Support	https://www.argi.on.ca/	No
Cheshire Independent Living	Community Assisted Living	High risk senior, valid Ontario health card, requires daily care and assisstance,lives in their own home within the city of London, home has features necessary to enable services, able to direct their own care or have someone present to, can remain safely in their home between visits, medically stable, no or low risk of serious harm to service providers, referral by S.W. LHIN care coordinator	No Fees	Maintenance and Secondary Prevention, Long-Term Care, Psychosocial Support	Supporting Documents for Middlesex London Ontario Health Team	Yes
	Attendant Outreach	16 years +, valid OHIP number, permanent physical disability, able to live in their own space without supervision, able to direct the person who helps them, medical needs can be met by existing community health care network, unable to complete routine activities alone in a reasonable time or safely, demonstrates ability to manage own affairs	No Fees	Maintenance and Secondary Prevention, Long-Term Care, Psychosocial Support	Supporting Documents for Middlesex London Ontario Health Team	Yes
Craigwiel Gardens	Bathing program	senior or adult with disability	No Fees	Maintenance and Secondary Prevention, Long-Term Care, Psychosocial Support	https://craigwielgardens.on.ca/	Yes
	Adult Day Program	senior or adult with disability - referred through LHIN	No Fees	Maintenance and Secondary Prevention, Long-Term Care, Psychosocial Support	https://craigwielgardens.on.ca/	Yes
Dearness Home	Adult Day Program	Referred Through LHIN- Senior or Adult with Disability	No Fees	Maintenance and Secondary Prevention, Long-Term Care, Psychosocial Support	http://london.ca/living-london/community-services/senior-supports/dearness-home	Yes
	Homemaking/Home Help	Senior or Adult with Disability	No Fees	Maintenance and Secondary Prevention, Long-Term Care, Psychosocial Support	http://london.ca/living-london/community-services/senior-supports/dearness-home	Yes
Four Counties	Assisted Living	Senior or Adult with Disability	No Fees	Maintenance and Secondary Prevention, Long-Term Care, Psychosocial Support	http://www.mhalliance.on.ca/service/outreach-programs/	Yes
	Adult Day Program	Referred Through LHIN- Senior or Adult with Disability	No Fees	Maintenance and Secondary Prevention, Long-Term Care, Psychosocial Support	http://www.mhalliance.on.ca/service/outreach-programs/	Yes
Home and Community Care	Assissted Living	Initial assessment to determine needs	No Fees	Maintenance and Secondary Prevention, Long-Term Care, Psychosocial Support	http://healthcareathome.ca/southwest/en/Partners	No
	Adult Day Programs	Lives at home, having difficulty with daily living activities, would benefit from social, recreational, and supportive atmosphere, have a cognitive disability and are able to cope within a more generic program	No Fees	End of Life Care	http://healthcareathome.ca/southwest/en/Partners	No
	Home First	Admitted to hospital	No Fees	Maintenance and Secondary Prevention	Partners The Home First philosophy (healthcareathome.ca)	No
	Palliative Care Outreach Teams	Initial assessment to determine needs	No Fees	Maintenance and Secondary Prevention, Long-Term Care, Psychosocial Support	http://healthcareathome.ca/southwest/en/Partners	No
	Remote Patient Monitoring	Diagnosis of COPD, heart failure, and associated comorbities. Physician referral	No Fees	Maintenance and Secondary Prevention, Exacerbation Management, Long-Term Care	http://healthcareathome.ca/southwest/en/Partners	No
	TeleHome Care Monitoring and Support	18 years of age +, living at home with a family member or caregiver in London/Middlesex and requiring 24 hour care	No Fees	Long-Term Care, Psychosocial Support	Supporting Documents for Middlesex London Ontario Health Team	No
Hutton House	Day Break	18 years of age +, living at home with a family member or caregiver in London/Middlesex and requiring 24 hour care	Yes if more than 20 hours/week	Long-Term Care, Psychosocial Support	Supporting Documents for Middlesex London Ontario Health Team	No
	Life Works	18 years of age +, living at home with a family member or caregiver in London/Middlesex and requiring 24 hour care	Yes	Long-Term Care, Psychosocial Support	https://huttonhouse.com/programs	No
	Social Work Services	18 years of age +, living at home with a family member or caregiver in London/Middlesex and requiring 24 hour care	Unable to find this information	Psychosocial Support	https://huttonhouse.com/programs	No
London Family Health Team	Social Work Services	Client registered with LFHT	No Fees	Psychosocial Support	http://www.londonfht.ca/programs-services/	No
	Smoking Cessation Program	Client registered with LFHT	No Fees	Pre-Diagnosis and Primary Prevention	http://www.londonfht.ca/programs-services/	No
	Nutritional Services	Client registered with LFHT	No Fees	Maintenance and Secondary Prevention	http://www.londonfht.ca/programs-services/	No
	Complex Chronic Disease Management	Client registered with LFHT and a diagnosis of 4 or more chronic diseases	No Fees	Maintenance and Secondary Prevention, Exacerbation Management	http://www.londonfht.ca/programs-services/	No
	Medication Management Services	Client registered with LFHT	No Fees	Maintenance and Secondary Prevention, Exacerbation Management	http://www.londonfht.ca/programs-services/	No
	Hospital Discharge Medication Reconciliation Service	Client registered with LFHT	No Fees	Maintenance and Secondary Prevention, Exacerbation Management	http://www.londonfht.ca/programs-services/	No
	Mental Health Program	Client registered with LFHT	No Fees	Psychosocial Support	Feedback from Amy Lee	No
	Pain Management, Safer Opiod Prescribing and Opiod Addiction Services	Client registered with LFHT	No Fees	Psychosocial Support	Feedback from Amy Lee	No
	Lung Health Management Program	Client registered with LFHT	No Fees	Maintenance and Secondary Prevention, Exacerbation Management	http://www.londonfht.ca/programs-services/	No
	Geriatric and Frail Elderly Program	Client registered with LFHT	No Fees	Long-Term Care	http://www.londonfht.ca/programs-services/	No
London Health Sciences Centre	Medical Imaging	Physician referral required	No Fees	Diagnositics	https://www.lhsc.on.ca/programs-services	No
	Cardiac Care Services	Physician referral required	No Fees	Maintenance and Secondary Prevention	https://www.lhsc.on.ca/programs-services	No
	Mental Health Care Programs (Adult and Geriatric)	Physician referral required	No Fees	Psychosocial Support	https://www.lhsc.on.ca/programs-services	No
	Psychological Services	Physician referral required	No Fees	Psychosocial Support	https://www.lhsc.on.ca/programs-services	No
	Connecting Care 2 Home Transitional Support from Hospital to Home	Enrolled during hospital admission	No Fees	Maintenance and Secondary Prevention, Exacerbation Management	https://www.lhsc.on.ca/programs-services	No
London InterCommunity Health Centre	Seniors Wrap Around Program	Individuals 55+	No Fees	Psychosocial Support	Supporting Documents for Middlesex London Ontario Health Team	Yes
	Seniors Drop in Program	Individuals 55+	No Fees	Psychosocial Support	https://lihc.on.ca/programs-services/	No
	STOP- Smoking Cessation Program	Client registered with LIHC	No Fees	Pre-Diagnosis, Primary Prevention	https://lihc.on.ca/programs-services/	No
	SMART Recovery Program	Client registered with LIHC	No Fees	Pre-Diagnosis and Primary Prevention	https://lihc.on.ca/programs-services/	No
	Dietitian	Client registered with LIHC	No Fees	Pre-Diagnosis and Primary Prevention	https://lihc.on.ca/programs-services/	No
	Chronic Condition and Chronic Pain Self Management Groups	Client registered with LIHC	No Fees	Maintenance and Secondary Prevention	https://lihc.on.ca/programs-services/	No
	Mental Health Support	Client registered with LIHC	No Fees	Maintenance and Secondary Prevention	https://lihc.on.ca/programs-services/	No
	Integrated Day Programs	Open Access	No Fees	Long-Term Care	https://lihc.on.ca/programs-services/	No
	Newcomers Clinic	Connected to a CCLC settlement counselor, lived in Canada for less than 6 months, does not have a current physician who practices in London	No Fees	Psychosocial Support	https://lihc.on.ca/programs-services/	No
London Middlesex Health Link	Coordinated Care Planning	4 or more chronic conditions	No Fees	Maintenance and Secondary Prevention	Health Services for London and Middlesex - southwesthealthline.ca	No
McCormick Dementia Services	Overnight Respite	Open access	Yes	Long-Term Care, Psychosocial Support	Supporting Documents for Middlesex London Ontario Health Team	Yes
	Day Program	Open access	Yes	Long-Term Care, Psychosocial Support	https://www.mccormickcaregroup.ca/mccormick-dementia-services/caregiver-support-services/	Yes
	Early Stage Support Group	Open access	Unable to find this information	Psychosocial Support	https://www.mccormickcaregroup.ca/mccormick-dementia-services/caregiver-support-services/	Yes
Middlesex Hospital Alliance	Nutritional Services	Physician referral required	No Fees	Pre-Diagnosis and Primary Prevention	Medical Services | Middlesex Hospital Alliance (mhalliance.on.ca)	No
	Diagnostics, Medical Imaging	Physician referral required	No Fees	Diagnostics	Medical Services | Middlesex Hospital Alliance (mhalliance.on.ca)	No
	Medical Monitoring	Physician referral required	No Fees	Mainenance and Secondary Prevention	Medical Services | Middlesex Hospital Alliance (mhalliance.on.ca)	No
	Respiratory Clinic/Rehab	Physician referral required	No Fees	Mainenance and Secondary Prevention, Rehabilitation	Medical Services | Middlesex Hospital Alliance (mhalliance.on.ca)	No
	Psychiatry Care	Physician referral required	No Fees	Psychosocial Support	Medical Services | Middlesex Hospital Alliance (mhalliance.on.ca)	No
My Health Centre	Blood Pressure Monitoring	Physician referral required	No Fees	Maintenance and Secondary Prevention	MyHealth Centre | Services | Heart Health	No
	Echocardiogram, Electrocardiogram, Holster Monitoring, Myocardial Perfusion Imaging, Ultrasound, X-Ray	Physician referral required	No Fees	Diagnositics	MyHealth Centre | Services | Heart Health	No
	Cardiology Consultation	Physician referral required	No Fees	Maintenance and Secondary Prevention	MyHealth Centre | Services | Heart Health	No
	Dietitian Consultation	Physician referral required	No Fees	Maintenance and Secondary Prevention	MyHealth Centre | Services | Heart Health	No
Over 55	House Keeping	Open access	Yes	Psychosocial Support	Supporting Documents for Middlesex London Ontario Health Team	Yes
	Home Support: Drive to appointments, meal preparation, laundry, shopping	Open access	Yes	Psychosocial Support	Supporting Documents for Middlesex London Ontario Health Team	Yes
	Accessibility Renovations	Open access	Yes	Psychosocial Support	Supporting Documents for Middlesex London Ontario Health Team	Yes
Participation House	Supportive Housing/ Assisted Living	18 years + and Dependent on Care	Unable to find this information	Psychosocial Support, Long-Term Care	Options for Support | PHSS (phsscommunity.com)	Yes
	Day Respite	18 years + and Dependent on Care	Unable to find this information	Long-Term Care, End of Life Care	Options for Support | PHSS (phsscommunity.com)	Yes
	Overnight Respite	18 years + and Dependent on Care	Unable to find this information	Long-Term Care, End of Life Care	Options for Support | PHSS (phsscommunity.com)	Yes
Paramedicine	Paramedic Referral	Open access - assessment done by frontline paramedics	No Fees	Mainenance and Secondary Prevention, Psychosocial Support	Community Paramedicine | Middlesex-London EMS (mlems.ca)	No
	Remote Patient Monitoring	Eligibility for the program is based on a diagnosis of either COPD, CHF, DM and/or hypertension (high blood pressure), and one of the following may be required: Three 9-1-1 calls, or two Emergency Department visits, or one hospital admission in the past 12 months	No Fees	Maintenance and Secondary Prevention, Exacerbation Management	Community Paramedicine | Middlesex-London EMS (mlems.ca)	No
	Crisis Mobile Team	Activated by front line paramedics	No Fees	Exacerbation Management, Psychosocial Support	Community Paramedicine | Middlesex-London EMS (mlems.ca)	No
Salvation Army	Adult Day Program	Referred Through LHIN, Dementia	No Fees	Maintenance and Secondary Prevention, Long-Term Care, Psychosocial Support	http://www.salvationarmyvillage.ca/services	Yes
Southwest Ontario Aboriginal Health Access Centre	Exercise and Falls Prevention	Indigenous persons	No Fees	Maintenance and Secondary Prevention, Long-Term Care, Psychosocial Support	https://soahac.on.ca/services/	Yes
	Seniors Health Advocate	High Risk Senior, Complex Needs, Indigenous persons	No Fees	Maintenance and Secondary Prevention, Long-Term Care, Psychosocial Support	https://soahac.on.ca/services/	Yes
	Aboriginal Patient Navigator	High Risk Senior, Complex Needs, Indigenous persons	No Fees	Maintenance and Secondary Prevention, Long-Term Care, Psychosocial Support	https://soahac.on.ca/services/	Yes
	Indigenous Palliative Care Team (IN-PaCT)	Referral required, Indigenous persons	No Fees	End of Life Care	https://soahac.on.ca/services/	No
	Clinical Services	Intake appointment required, Indigenous persons	No Fees	Pre-Diagnosis and Primary Prevention, Diagnostics, Maintenance and Secondary Prevention, Long-Term Care	https://soahac.on.ca/services/	No
	Traditional Healing	Indigenous persons	No Fees	Psychosocial Support	https://soahac.on.ca/services/	No
	Mental Health and Addiction Services	Indigenous persons	No Fees	Psychosocial Support	https://soahac.on.ca/services/	No
	Supporting Aboriginal Seniors at Home (SASH)	Indigenous persons 55 years +	No Fees	Maintenance and Secondary Prevention, Exacerbation Management, Long-Term Care, End of Life, Psychosocial Support	https://soahac.on.ca/services/	No
Third Age Outreach	Social and Recreational Activities	Senior or Adult with Disability	Fees associated with some of the offered activities	Psychosocial Support	https://www.thirdageoutreach.ca/	Yes
St. Joseph's Health Care	Medical Imaging	Physician Referral Required	No Fees	Diagnostics	https://www.sjhc.london.on.ca/areas-of-care	No
	Cardiac Rehabilitation and Secondary Prevention Program	Physician Referral and Diagnosis of Myocardial Infarction, Coronary Artery Bypass Surgery, Angioplasty, Stable Angina Pectoris Heart Transplantation, Valvular Heart Disease, Cardiomyopathy	No Fees	Maintenance and Secondary Prevention, Rehabilitation	https://www.sjhc.london.on.ca/areas-of-care	No
	Complex Care Program	Physician Referral Required	No Fees	Maintenance and Secondary Prevention	https://www.sjhc.london.on.ca/areas-of-care	No
	Heart Failure	Physician Referral Required	No Fees	Maintenance and Secondary Prevention	https://www.sjhc.london.on.ca/areas-of-care	No
	COPD and Pulmonary Rehabilitation Program	Physician Referral Required	No Fees	Maintenance and Secondary Prevention, Rehabilitation,	https://www.sjhc.london.on.ca/areas-of-care	No
	Lung Disease Program	Physician Referral Required	No Fees	Maintenance and Secondary Prevention	https://www.sjhc.london.on.ca/areas-of-care	No
	Specialized Geriatric Services	Physician Referral Required	No Fees	Maintenance and Secondary Prevention, Long-Term Care	https://www.sjhc.london.on.ca/areas-of-care	No
	Wheelchair and Seating Program	Live in Southwestern Ontario, valid OHIP, requires assessment for wheelchair and related seating	No Fees	Psychosocial Support	https://www.sjhc.london.on.ca/areas-of-care	No
	Mental Health Care Services	Physician Referral Required	No Fees	Psychosocial Support	https://www.sjhc.london.on.ca/areas-of-care	No
	Biigajiiskaan: Indigenous Pathways to Mental Wellness	Indigenous Adults, Referral From a Mental Health Care Provider or Through Atlohsa Family Healing Services	No Fees	Psychosocial Support	https://www.sjhc.london.on.ca/areas-of-care	No
	Palliative Care	Adults in the London and Surrounding Area, Living with a Limiting Illness, A "Do Not Resuscitate" is in Place, Length of Stay is Expected to be Less Than Three Months, Facility/Team is Able to Meet the Care Needs of the Patient	No Fees	End of Life Care	https://www.sjhc.london.on.ca/areas-of-care	No
St. Joseph's Hospice	Support Groups	Open access	No Fees	Psychosocial Support	Supporting Documents for Middlesex London Ontario Health Team	Yes
	Wellness Programs: Cooking, Meditation, Walking, Wellness, Massage, Reflexology	Open access	No Fees	Psychosocial Support	Supporting Documents for Middlesex London Ontario Health Team	Yes
	Counselling	Open access	No Fees	Psychosocial Support	Supporting Documents for Middlesex London Ontario Health Team	Yes
TeleHealth Care	Support and Advice	Open access	No Fees	Maintenance and Secondary Prevention, Exacerbation Management, Long-Term Care	https://www.ontario.ca/page/get-medical-advice-telehealth-ontario	No
Thames Valley Family Health Team	Advanced Care Planning Workshop	Client registered with TVFHT	No Fees	Maintenance and Secondary Prevention, Exacerbation Management, Long-Term Care, End of Life, Psychosocial Support	TVFHT	No
	Chronic Pain Self Management	Client registered with TVFHT	No Fees	Maintenance and Secondary Prevention, Exacerbation Management, Long-Term Care, End of Life, Psychosocial Support	TVFHT	No
	Mental Health and Addictions Task Force	Client registered with TVFHT	No Fees	Psychosocial Support	TVFHT	No
	PREVENT	Patients admitted to St. Thomas Elgin General Hospital with a diagnosis of COPD or Chronic Heart Failure	No Fees	Maintenance and Secondary Prevention, Exacerbation Management	TVFHT	No
	Virutal Meal Planning and Education	Open access	No Fees	Maintenance and Secondary Prevention, Psychosocial Support	TVFHT	No
VON	Adult Day Program	Open access	Yes	Long-Term Care	Supporting Documents for Middlesex London Ontario Health Team	Yes
	Assisted Living	Open access	No Fees	Psychosocial Support	Supporting Documents for Middlesex London Ontario Health Team	Yes
	Caregiver Support	Open access	No Fees	Psychosocial Support	Supporting Documents for Middlesex London Ontario Health Team	No
	Dementia Education	Dementia	Unable to find this information	Maintenance and Secondary Prevention, Long-Term Care, Psychosocial Support	Supporting Documents for Middlesex London Ontario Health Team	Yes
	Eating Well- Meals on Wheels	Open access	Yes	Psychosocial Support	Supporting Documents for Middlesex London Ontario Health Team	Yes
	Collective Kitchen	Open access	Yes	Psychosocial Support	Supporting Documents for Middlesex London Ontario Health Team	No
	Family Support	Open access	No Fees	Long-Term Care	Supporting Documents for Middlesex London Ontario Health Team	No
	Personal Support	Open access	Yes	Long-Term Care	Supporting Documents for Middlesex London Ontario Health Team	No
	Nursing Services	Open access	No Fees	Exacerbation Management	Supporting Documents for Middlesex London Ontario Health Team	No
	Hospice support and education	Palliative Diagnosis	Unable to find this information	Maintenance and Secondary Prevention, Long-Term Care, Psychosocial Support	Supporting Documents for Middlesex London Ontario Health Team	Yes
	Home at Last	Discharge from hospital	No Fees	Psychosocial Support, Long-Term Care	Supporting Documents for Middlesex London Ontario Health Team	Yes
	Caregiver Support and Education	Senior or Adult with Disability	Unable to find this information	Maintenance and Secondary Prevention, Long-Term Care, Psychosocial Support	Supporting Documents for Middlesex London Ontario Health Team	Yes
	Congregate Dining	Open access	Yes	Psychosocial Support	Supporting Documents for Middlesex London Ontario Health Team	No
	Cool Aid Medication Cards	Senior or Adult with Disability	Unable to find this information	Maintenance and Secondary Prevention, Long-Term Care, Psychosocial Support	Supporting Documents for Middlesex London Ontario Health Team	Yes
	Family Home Program	Open access	Yes	Psychosocial Support	Supporting Documents for Middlesex London Ontario Health Team	No
	Overnight Respite	Referred Through LHIN, Senior or Adult with Disability	Unable to find this information	Maintenance and Secondary Prevention, Long-Term Care, Psychosocial Support	Supporting Documents for Middlesex London Ontario Health Team	No
	General Home Visiting	Open access	Yes	Psychosocial Support, Long-Term Care	Supporting Documents for Middlesex London Ontario Health Team	No
	Safety Reassurance	Open access	No Fees	Psychosocial Support	Supporting Documents for Middlesex London Ontario Health Team	Yes
	Seniors Maintaining Active Role Together	Open access	No Fees	Psychosocial Support, Long-Term Care	Supporting Documents for Middlesex London Ontario Health Team	No
	SMART Exercise and Falls Prevention program	Senior or Adult with Disability	Unable to find this information	Maintenance and Secondary Prevention, Long-Term Care, Psychosocial Support	Supporting Documents for Middlesex London Ontario Health Team	Yes
	Blood Pressure Clinics	Senior or Adult with Disability	Unable to find this information	Maintenance and Secondary Prevention, Long-Term Care, Psychosocial Support	Supporting Documents for Middlesex London Ontario Health Team	Yes
	Supportive Housing	Open access	Unable to find this information	Psychosocial Support	Supporting Documents for Middlesex London Ontario Health Team	No
	Home Help	Senior or Adult with Disability	Yes	Maintenance and Secondary Prevention, Long-Term Care, Psychosocial Support	Supporting Documents for Middlesex London Ontario Health Team	Yes
	Hospice Visiting	Palliative Diagnosis	Unable to find this information	Maintenance and Secondary Prevention, Long-Term Care, Psychosocial Support	Supporting Documents for Middlesex London Ontario Health Team	No
	Dementia Visiting	Dementia	Unable to find this information	Maintenance and Secondary Prevention, Long-Term Care, Psychosocial Support	Supporting Documents for Middlesex London Ontario Health Team	Yes
	Transportation Services	Open access	Yes	Psychosocial Support, Long-Term Care	Supporting Documents for Middlesex London Ontario Health Team	Yes
	Volunteer Visiting	Open access	No Fees	Psychosocial Support	Supporting Documents for Middlesex London Ontario Health Team	Yes
Note: Due to the Covid 19 pandemic restrictions we have been unable to contact some of the providers to access information on required fees.
* Community Suport Services is a linkage and referral resource available to some patients in the study region
